# Supplementary material for: Comparative Biological and Functional Profiling of Single-Position Cysteine Substitutions in the HNP-1-Derived Peptide Pep-H Against Mycobacterium tuberculosis
Source: Antibiotics (Basel). 2026 Jun 17;15(6):618. doi: 10.3390/antibiotics15060618 (PMC13295688; doi:10.3390/antibiotics15060618)
Supplement: Supplementary file 1 [file antibiotics-15-00618-s001.zip]

Archive with 1 entries (1 files):
- antibiotics-4362610-supplementary.pdf
